# Supplementary material for: Genome wide association study reveals novel QTL for barley yellow dwarf virus resistance in wheat
Source: BMC Genomics. 2019 Nov 21;20:891. doi: 10.1186/s12864-019-6249-1 (PMC6873737; doi:10.1186/s12864-019-6249-1)
Supplement: Supplementary file 4 — Additional file 4: Table S1. The value of population structure of 335 genotypes. [file 12864_2019_6249_MOESM4_ESM.xlsx]

## Sheet: Table S1
Table S1. The value of population structure of 335 genotypes
Genotype	Seed provider or origin	Q1	Q2	Q3
073/44	Australian Grains Genebank (AGG)	0.173	0.826	0.001
92FS-16	AGG	0.022	0.946	0.032
AEGYLOPS142	AGG	0.002	0.994	0.004
AFGHANISTAN	AGG	0.002	0.836	0.163
AHGAF	AGG	0.002	0.852	0.147
ALBIDUM24	AGG	0.006	0.518	0.476
Al-wheat	AGG	0.073	0.575	0.352
ARTEMOVKA	AGG	0.007	0.785	0.208
AUS19392	AGG	0.008	0.719	0.272
AUS19393	AGG	0.031	0.693	0.275
AUS19394	AGG	0.183	0.187	0.63
AUS19395	AGG	0.003	0.753	0.244
AUS19396	AGG	0.067	0.91	0.024
AUS19397	AGG	0.007	0.978	0.016
AUS19398	AGG	0.027	0.97	0.002
AUS19399	AGG	0.028	0.97	0.002
AUS19400	AGG	0.005	0.985	0.01
Aus19401	AGG	0.005	0.713	0.282
AUS19402	AGG	0.33	0.666	0.004
AUS19403	AGG	0.698	0.301	0.001
AUS19719	AGG	0.07	0.582	0.348
Aus19720	AGG	0.002	0.996	0.002
B-T-17	AGG	0.001	0.362	0.637
B-T-35	AGG	0.001	0.48	0.519
B-T-38	AGG	0.003	0.695	0.302
B-T-51	AGG	0.001	0.731	0.268
BUKOVINKA	AGG	0.003	0.851	0.145
CAZ53	AGG	0.705	0.293	0.002
E.M.S.SUMMI	AGG	0.076	0.922	0.003
EXITOB	AGG	0.018	0.698	0.284
FERRUGINEUM	AGG	0.166	0.464	0.369
FRETES	AGG	0.135	0.864	0.001
FRETES	AGG	0.136	0.863	0.001
FRETES	AGG	0.138	0.861	0.001
Glover	Australia	0.048	0.597	0.355
H-001	China	0.095	0.524	0.381
H-002	China	0.003	0.352	0.645
H-003	China	0.382	0.315	0.302
H-004	China	0.889	0.11	0.001
H-005	China	0.852	0.147	0.001
H-006	China	0.909	0.09	0.001
H-007	China	0.839	0.161	0.001
H-008	China	0.207	0.789	0.004
H-009	China	0.853	0.146	0
H-010	China	0.92	0.079	0.001
H-011	China	0.681	0.316	0.004
H-012	China	0.999	0	0
H-013	China	0.001	0.998	0.001
H-014	China	0.008	0.446	0.546
H-015	China	0.999	0	0
H-016	China	0.999	0	0
H-017	China	0.999	0.001	0
H-019	China	0.999	0.001	0
H-020	China	1	0	0
H-021	China	0.998	0	0.001
H-022	China	0.64	0.32	0.04
H-023	China	0.999	0	0
H-024	China	1	0	0
H-025	China	0.999	0	0
H-027	China	0.999	0	0
H-028	China	0.015	0.983	0.002
H-030	China	0.999	0	0
H-031	China	0.516	0.181	0.303
H-033	China	0.125	0.462	0.413
H-034	China	0.081	0.405	0.514
H-037	China	0.48	0.512	0.008
H-038	China	0.278	0.395	0.327
H-039	China	0.226	0.431	0.343
H-040	China	0.349	0.648	0.002
H-041	China	0.999	0	0
H-042	China	0.65	0.002	0.348
H-043	China	0.411	0.37	0.22
H-044	China	0.999	0	0
H-045	China	0.996	0.002	0.001
H-046	China	0.996	0.002	0.001
H-047	China	1	0	0
H-048	China	1	0	0
H-049	China	0.999	0	0
H-051	China	0.999	0.001	0.001
H-052	China	0.999	0	0.001
H-053	China	0.999	0	0.001
H-054	China	0.998	0	0.002
H-055	China	0.999	0	0
H-056	China	0.999	0.001	0
H-057	China	0.997	0	0.003
H-058	China	0.999	0	0.001
H-059	China	0.999	0	0
H-060	China	0.998	0	0.001
H-061	China	0.999	0	0.001
H-062	China	0.999	0	0.001
H-063	China	0.641	0.002	0.357
H-064	China	0.999	0	0
H-065	China	0.999	0	0
H-066	China	0.974	0.004	0.022
H-067	China	0.031	0.719	0.25
H-068	China	0.001	0	0.999
H-069	China	0.648	0.335	0.018
H-070	China	0.527	0.468	0.004
H-071	China	0.415	0.001	0.583
H-073	China	0.008	0.291	0.701
H-074	China	0.001	0	0.999
H-075	China	0.419	0.057	0.524
H-076	China	0.999	0	0
H-077	China	0.888	0.111	0.001
H-078	China	0.001	0.998	0.001
H-079	China	0.421	0.398	0.181
H-080	China	0.997	0.003	0.001
H-081	China	0.413	0.586	0.001
H-082	China	0.001	0.991	0.008
H-083	China	0.036	0.387	0.577
H-084	China	0.127	0.541	0.333
H-085	China	0.045	0.594	0.361
H-086	China	0.004	0.49	0.506
H-087	China	0.003	0.993	0.005
H-088	China	0.005	0.545	0.45
H-089	China	0.052	0.491	0.458
H-090	China	0.002	0.317	0.681
H-091	China	0.01	0.004	0.986
H-092	China	0.023	0.35	0.627
H-093	China	0.008	0.115	0.878
H-094	China	0.001	0	0.999
H-095	China	0.148	0.268	0.584
H-096	China	0.508	0.386	0.106
H-097	China	0.497	0.482	0.021
H-098	China	0.008	0.988	0.004
H-099	China	0.011	0.911	0.077
H-100	China	0.041	0.901	0.058
H-101	China	0.005	0.746	0.249
H-102	China	0.16	0.838	0.003
H-103	China	0.034	0.611	0.355
H-104	China	0.001	0.52	0.479
H-105	China	0.028	0.706	0.266
H-106	China	0.101	0.893	0.007
H-107	China	0.999	0	0.001
H-108	China	0.999	0	0.001
H-109	China	0.999	0	0
H-110	China	0.774	0.001	0.225
H-111	China	0.999	0	0
H-112	China	0.314	0.342	0.344
H-113	China	0.412	0.341	0.247
H-114	China	0.001	0.162	0.837
H-115	China	0.04	0.436	0.524
H-116	China	1	0	0
H-117	China	0.999	0.001	0.001
H-118	China	0.999	0.001	0
H-119	China	0.582	0.374	0.044
H-120	China	0.563	0.433	0.004
H-121	China	0.444	0.554	0.002
H-122	China	0.391	0.539	0.069
H-125	China	0.304	0.692	0.005
H-126	China	0.058	0.196	0.745
H-127	China	0.052	0.201	0.747
H-129	China	0.552	0.001	0.447
H-130	China	0.484	0.515	0.001
H-131	China	0.199	0.404	0.397
H-132	China	0.004	0.326	0.669
H-133	China	0.091	0.45	0.459
H-135	China	0.089	0.432	0.478
H-136	China	0.002	0.003	0.995
H-137	China	0.007	0.207	0.785
H-138	China	0.357	0.025	0.618
H-141	China	0.151	0.542	0.307
H-142	China	0.005	0.408	0.588
H-143	China	0.467	0.273	0.26
H-144	China	0.999	0	0
H-145	China	0.954	0.045	0.001
H-146	China	0.939	0.06	0.001
H-147	China	0.999	0	0
H-148	China	0.863	0.137	0
H-149	China	0.999	0.001	0
H-150	China	1	0	0
H-151	China	1	0	0
H-152	China	1	0	0
H-153	China	0.782	0.108	0.11
H-154	China	0.956	0.022	0.023
H-157	China	0.998	0.001	0.002
H-159	China	0.997	0.002	0.001
H-160	China	1	0	0
H-161	China	0.903	0.097	0.001
H-163	China	0.928	0.059	0.013
H-164	China	0.957	0.042	0.001
H-165	China	0.969	0.028	0.003
H-167	China	0.995	0.004	0.001
H-168	China	0.999	0.001	0
H-169	China	0.984	0.015	0.001
H-170	China	0.707	0.068	0.225
H-171	China	0.999	0	0
H-172	China	0.999	0	0
H-176	China	0.496	0.304	0.201
H-177	China	0.87	0.129	0.001
H-178	China	0.888	0.111	0.001
H-179	China	0.78	0.22	0.001
H-180	China	0.94	0.058	0.002
H-181	China	0.921	0.078	0.001
H-183	China	0.894	0.105	0.001
H-184	China	0.877	0.122	0.001
H-185	China	0.899	0.101	0.001
H-186	China	0.999	0	0
H-187	China	0.761	0.238	0.001
H-189	China	0.986	0.013	0.002
H-191	China	0.391	0.194	0.416
H-192	China	0.034	0.142	0.824
H-193	China	0.835	0.164	0.001
H-194	China	0.904	0.095	0.001
H-195	China	0.849	0.15	0.001
H-196	China	0.86	0.139	0.001
H-197	China	0.862	0.138	0.001
H-199	China	0.806	0.194	0.001
H-200	China	0.686	0.312	0.001
H-201	China	0.81	0.189	0.001
H-202	China	0.008	0.468	0.524
H-203	China	0.07	0.926	0.004
H-204	China	0.187	0.781	0.031
H-205	China	0.556	0.169	0.276
H-207	China	0.052	0.169	0.779
H-208	China	0.021	0.302	0.678
H-209	China	0.002	0.459	0.539
H-210	China	0.034	0.492	0.473
H-211	China	0.001	0.727	0.272
H-212	China	0.324	0.567	0.108
H-213	China	0.4	0.576	0.024
H-214	China	0.532	0.285	0.183
H-215	China	0.103	0.153	0.743
H-216	China	0.201	0.245	0.554
H-217	China	0.882	0.116	0.002
H-218	China	0.997	0.002	0.001
H-220	China	0.009	0.555	0.436
H-221	China	0.003	0.222	0.775
H-222	China	0.998	0.001	0.001
H-223	China	0.999	0.001	0
H-224	China	0.997	0.002	0.001
H-225	China	0.999	0	0
H-227	China	0.648	0.323	0.029
H-228	China	0.999	0.001	0
H-229	China	0.906	0.093	0.001
H-230	China	0.998	0.001	0.001
H-231	China	0.865	0.135	0.001
H-232	China	0.899	0.1	0.001
H-233	China	0.999	0	0
H-234	China	0.999	0	0
H-235	China	0.001	0	0.999
H-236	China	0.804	0.191	0.004
H-237	China	0.001	0.599	0.401
H-238	China	0.952	0.047	0.001
H-239	China	0.992	0.006	0.002
H-240	China	0.934	0.061	0.005
H-241	China	0.977	0.022	0.001
H-242	China	0.982	0.018	0
H-243	China	0.706	0.293	0.001
H-246	China	0.53	0.47	0.001
H-247	China	0.052	0.66	0.288
H-249	China	0.359	0.64	0.001
H-250	China	0.617	0.381	0.002
H-251	China	0.001	0.831	0.167
H-252	China	0.002	0.807	0.191
H-253	China	0.002	0.822	0.176
Hartog	Australia	0.05	0.591	0.359
HB88I-172	AGG	0.049	0.82	0.131
IG43428	AGG	0.001	0.998	0.002
KARAGAN	AGG	0.678	0.321	0.001
KAZAKHSTANS	AGG	0.309	0.69	0.001
KHARCHIA65	Australia	0.715	0.284	0.001
KOPARA73	AGG	0.06	0.718	0.221
KORDCLPLUS	AGG	0.078	0.678	0.243
KZYL-SARK	AGG	0.588	0.412	0
LU26S	AGG	0.214	0.592	0.194
Mace	Australia	0.095	0.431	0.474
MAHONDEMIAS	AGG	0.061	0.794	0.145
NAJAH	AGG	0.084	0.348	0.568
NAPOSTA	AGG	0.062	0.806	0.132
ONOHOISKAJA	AGG	0.003	0.991	0.005
PALESTINE8	AGG	0.191	0.809	0.001
PI178012	AGG	0.001	0	0.999
PI178704	AGG	0.172	0.146	0.682
PI180988	AGG	0.668	0.331	0.001
PI264952	AGG	0.182	0.817	0.001
POBEDA	AGG	0.101	0.893	0.005
PretoAmarel	AGG	0.296	0.7	0.004
Revenue	Australia	0.001	0.537	0.462
SEAGULL	AGG	0.004	0.923	0.073
SELOFHOURAN	AGG	0.196	0.803	0.001
SELOFHOURAN	AGG	0.196	0.803	0.001
SKALA	AGG	0.065	0.866	0.069
SOCIEDADNAC	AGG	0.013	0.355	0.632
SONNENWEIZE	AGG	0.169	0.731	0.1
SURHAK5688	AGG	0.547	0.451	0.001
SURHAKMESTN	AGG	0.543	0.456	0.001
SW9550101	AGG	0.948	0.049	0.003
SW9550192	AGG	0.986	0.006	0.009
SW9550213	AGG	0.996	0.003	0.001
SW9550292	AGG	0.999	0	0
TAJAZNAJA4	AGG	0.235	0.703	0.062
TURCICUM1	AGG	0.656	0.343	0.001
VYS	AGG	0.001	0.814	0.184
W5013EY-11-	AGG	0.01	0.889	0.101
W5228HZ-1	AGG	0.018	0.354	0.628
W5924DT-34	AGG	0.016	0.781	0.202
XuBYDV	China	0.152	0.482	0.366
WL-wheat	China	0.756	0.013	0.231
X-165	China	0.978	0.021	0.001
X-253	China	0.621	0.378	0.001
X-254	China	0.71	0.29	0
X-255	China	0.535	0.464	0.001
X-256	China	0.489	0.511	0.001
X-257	China	0.51	0.437	0.052
X-258	China	0.672	0.328	0.001
X-259	China	0.655	0.345	0.001
X-26	China	0.999	0	0
X-260	China	0.994	0.006	0.001
X-261	China	0.103	0.012	0.885
X-262	China	0.017	0.331	0.652
X-A	China	0.009	0.32	0.671
X-B	China	0.224	0.775	0.001
X-C	China	0.208	0.79	0.001
X-D	China	0.187	0.667	0.145
X-E	China	0.16	0.835	0.006
X-F	China	0.004	0.587	0.409
Yang17	China	0.018	0.168	0.814
Yannong15	China	0.002	0.436	0.562
Yannong19	China	0.002	0.567	0.431
YRODY1006	AGG	0.665	0.335	0.001
Yu-01	China	0.177	0.547	0.276
Yu-02	China	0.004	0.2	0.796
Yu-03	China	0.102	0.008	0.89
Yu-04	China	0.003	0.121	0.876
Yu-05	China	0.09	0.073	0.837
Yu-06	China	0.119	0.167	0.714
Yu-07	China	0.002	0.464	0.534
Yu-08	China	0.152	0.285	0.563
Yu-09	China	0.003	0.12	0.877
Yu-10	China	0.004	0.483	0.513
Yu-11	China	0.017	0.27	0.713
Yu-12	China	0.016	0.574	0.41
Yu-13	China	0.031	0.132	0.836
ZHONG4	China	0.002	0.824	0.174
