# Supplementary material for: Genome wide association study reveals novel QTL for barley yellow dwarf virus resistance in wheat
Source: BMC Genomics. 2019 Nov 21;20:891. doi: 10.1186/s12864-019-6249-1 (PMC6873737; doi:10.1186/s12864-019-6249-1)
Supplement: Supplementary file 5 — Additional file 5: Table S2. Comparison of association mapping results for BYD tolerance using the K model, based on the average data from three trials and the data using the best linear unbiased prediction (BLUP) method. [file 12864_2019_6249_MOESM5_ESM.xlsx]

## Sheet: GWAS-K model
Table S2 Comparison of association mapping results for BYD tolerance using the K model, based on the average data from three trials and the data using the best linear unbiased prediction (BLUP) method.
Method	Chromosome	Position (cM)	Marker	P		LOD value		Marker R2
				Average	BLUP	Average	BLUP	Average	BLUP
K	2A	276.89	IWA3520	0.000828411	0.0012204	3.08175	2.9135	0.0443321	0.0413759
	2B	87.22	IWB24938	0.000309571	0.00224404	3.50924	2.64897	0.0515498	0.036957
	6A	284.1	IWB69770	3.40401e-05	0.000278087	4.46801	3.55582	0.0740981	0.0571414
	7A	624.47	IWB57703	0.000212901	0.000842874	3.67182	3.07424	0.0560612	0.0451906
