# Supplementary material for: Genome wide association study reveals novel QTL for barley yellow dwarf virus resistance in wheat
Source: BMC Genomics. 2019 Nov 21;20:891. doi: 10.1186/s12864-019-6249-1 (PMC6873737; doi:10.1186/s12864-019-6249-1)
Supplement: Supplementary file 6 — Additional file 6: Table S3. Results of the putative candidate genes associated with BYD resistance on chromosome 2A, 2B, 6A and 7A. [file 12864_2019_6249_MOESM6_ESM.xlsx]

## Sheet: Table S3
Additional file 6: Table S3. Results of the putative candidate genes associated with BYD resistance on chromosome 2A, 2B, 6A and 7A. Yellow: Candidate gene
Serial Number	Annonated gene ID	Physical position	Putative function
1	TraesCS2A01G094200.1	chr2A:47917346..47919716	Ribosomal protein L19
2	TraesCS2A01G094300.1	chr2A:48197649..48200443	Ta11-like non-LTR retrotransposon
3	TraesCS2A01G094400.1	chr2A:48221991..48222305	Retrotransposon protein, putative, unclassified
4	TraesCS2A01G094500.1	chr2A:48249835..48251371	Hexosyltransferase
5	TraesCS2A01G094600.1	chr2A:48259086..48259307	cytochrome P450, family 87, subfamily A, polypeptide 2
6	TraesCS2A01G094700.1	chr2A:48346043..48347600	Hexosyltransferase
7	TraesCS2A01G094800.1	chr2A:48393580..48400644	BRCT domain-containing protein
8	TraesCS2A01G094900.1	chr2A:48405172..48405879	Defensin
9	TraesCS2A01G094900.2	chr2A:48405172..48405879	Defensin
10	TraesCS2A01G095000.1	chr2A:48456275..48456707	Defensin
11	TraesCS2A01G095100.1	chr2A:48622979..48623242	ATP-dependent caseinolytic (Clp) protease/crotonase family protein
12	TraesCS2A01G095200.1	chr2A:48658229..48661328	DnaJ
13	TraesCS2A01G095300.1	chr2A:48854801..48865655	Protein kinase
14	TraesCS2A01G095400.1	chr2A:48865672..48866440	Multidrug resistance protein ABC transporter family protein, putative
15	TraesCS2A01G095500.1	chr2A:48866777..48877173	Lon protease homolog
16	TraesCS2A01G095600.1	chr2A:49171612..49183460	Glutamyl endopeptidase, putative
17	TraesCS2A01G095600.2	chr2A:49172259..49183460	Dipeptidyl-peptidase, putative
18	TraesCS2A01G095700.1	chr2A:49220989..49222345	Nicotianamine synthase
19	TraesCS2B01G037200.1	chr2B:17452555..17461151	Glutamyl-tRNA (Gln) amidotransferase subunit A
20	TraesCS2B01G037300.1	chr2B:17464732..17466728	Receptor kinase-like protein
21	TraesCS2B01G037400.1	chr2B:17485319..17492068	Glutamyl-tRNA (Gln) amidotransferase subunit A
22	TraesCS2B01G037500.1	chr2B:17494934..17498341	Glutamyl-tRNA (Gln) amidotransferase subunit A
23	TraesCS2B01G037600.1	chr2B:17501517..17503262	Cytochrome P450
24	TraesCS2B01G037700.1	chr2B:17513541..17515328	Cytochrome P450
25	TraesCS2B01G037800.1	chr2B:17518406..17521533	Glutamyl-tRNA (Gln) amidotransferase subunit A
26	TraesCS2B01G037900.1	chr2B:17564240..17573639	Disease resistance protein (NBS-LRR class) family
27	TraesCS2B01G038000.1	chr2B:17593209..17599029	receptor kinase 1
28	TraesCS2B01G038100.1	chr2B:17697606..17704187	NBS-LRR-like resistance protein
29	TraesCS2B01G038100.2	chr2B:17697606..17704187	NBS-LRR-like resistance protein
30	TraesCS2B01G038200.1	chr2B:17778903..17795505	Glycine-rich protein
31	TraesCS2B01G038300.1	chr2B:17824092..17827254	Subtilisin-like protease
32	TraesCS2B01G038400.1	chr2B:17827297..17831181	Receptor protein kinase, putative
33	TraesCS2B01G038500.1	chr2B:17835567..17838278	2-oxoglutarate (2OG) and Fe(II)-dependent oxygenase superfamily protein
34	TraesCS2B01G038600.1	chr2B:17872742..17874073	Chalcone synthase
35	TraesCS2B01G038700.1	chr2B:17881615..17883403	Chalcone synthase
36	TraesCS2B01G038800.1	chr2B:17925622..17930956	NBS-LRR-like resistance protein
37	TraesCS2B01G038900.1	chr2B:17933889..17939476	Disease resistance protein (NBS-LRR class) family
38	TraesCS2B01G039000.1	chr2B:17994890..17995279	DNA topoisomerase 3-alpha
39	TraesCS2B01G039100.1	chr2B:18010522..18018422	NBS-LRR-like resistance protein
40	TraesCS2B01G039200.1	chr2B:18067815..18074650	Disease resistance protein RPM1
41	TraesCS2B01G039300.1	chr2B:18090261..18094555	Disease resistance protein RPP13
42	TraesCS2B01G039400.1	chr2B:18092234..18094555	Disease resistance protein (TIR-NBS-LRR class) family
43	TraesCS2B01G039500.1	chr2B:18108608..18114962	Disease resistance protein (NBS-LRR class) family
44	TraesCS2B01G039600.1	chr2B:18122376..18128032	Disease resistance protein (NBS-LRR class) family
45	TraesCS2B01G039700.1	chr2B:18136604..18142875	Disease resistance protein RPP13
46	TraesCS2B01G039800.1	chr2B:18164295..18171733	Disease resistance protein RPM1
47	TraesCS2B01G039900.1	chr2B:18174875..18177112	2-oxoglutarate (2OG) and Fe(II)-dependent oxygenase superfamily protein, putative
48	TraesCS2B01G039900.2	chr2B:18174875..18177112	2-oxoglutarate (2OG) and Fe(II)-dependent oxygenase superfamily protein, putative
49	TraesCS2B01G040000.1	chr2B:18177103..18178744	12-oxophytodienoate reductase-like protein
50	TraesCS6A01G363000.1	chr6A:592466869..592469857	F-box/LRR protein
51	TraesCS6A01G363000.2	chr6A:592466869..592469857	F-box/LRR-repeat protein
52	TraesCS6A01G363100.1	chr6A:592475270..592478663	Embryogenesis transmembrane protein-like
53	TraesCS6A01G363100.2	chr6A:592475270..592478663	Embryogenesis transmembrane protein-like
54	TraesCS6A01G363200.1	chr6A:592491991..592495270	Embryogenesis transmembrane protein-like
55	TraesCS6A01G363300.1	chr6A:592499038..592502046	Embryogenesis transmembrane protein-like
56	TraesCS6A01G363400.1	chr6A:592536246..592539679	Embryogenesis transmembrane protein-like
57	TraesCS6A01G363500.1	chr6A:592548216..592571989	Embryogenesis transmembrane protein-like
58	TraesCS6A01G363600.1	chr6A:592598712..592601347	F-box/LRR-repeat protein
59	TraesCS6A01G363700.1	chr6A:592611698..592613866	F-box/LRR-repeat protein
60	TraesCS6A01G363800.1	chr6A:592617557..592620253	F-box/LRR-repeat protein
61	TraesCS6A01G363900.1	chr6A:592684363..592688579	Protein phosphatase 2c, putative
62	TraesCS6A01G364000.1	chr6A:592806988..592811576	GPI transamidase component PIG-T
63	TraesCS6A01G364100.1	chr6A:592812494..592818779	Glycosyltransferase
64	TraesCS6A01G364200.1	chr6A:592938384..592938758	tRNA-specific 2-thiouridylase MnmA
65	TraesCS6A01G364300.1	chr6A:593006612..593010866	Shugoshin-1
66	TraesCS6A01G364300.2	chr6A:593006612..593010866	Shugoshin-1
67	TraesCS6A01G364400.1	chr6A:593024171..593027144	Histidine-containing phosphotransfer protein
68	TraesCS6A01G364500.1	chr6A:593232842..593233577	Dihydroflavonol 4-reductase
69	TraesCS6A01G364600.1	chr6A:593237478..593237798	UDP-glucose 6-dehydrogenase
70	TraesCS6A01G364700.1	chr6A:593284490..593285161	DNA-directed RNA polymerase subunit beta'
71	TraesCS6A01G364800.1	chr6A:593297315..593298220	Egl nine homolog 2
72	TraesCS6A01G364900.1	chr6A:593300052..593300531	RNA polymerase II transcription factor B subunit 2
73	TraesCS6A01G365000.1	chr6A:593346534..593354284	Ribosomal protein S12 methylthiotransferase RimO
74	TraesCS6A01G365100.1	chr6A:593358525..593362173	Cytochrome b5 reductase 4
75	TraesCS6A01G365200.1	chr6A:593407221..593408019	Pentatricopeptide repeat (PPR-like) superfamily protein
76	TraesCS6A01G365300.1	chr6A:593430734..593435932	Transmembrane protein
77	TraesCS6A01G365400.1	chr6A:593574199..593575477	Serine-rich protein
78	TraesCS6A01G365500.1	chr6A:593732776..593733555	Serine-rich protein
79	TraesCS6A01G365600.1	chr6A:593774891..593775421	Chromosome partition protein MukB
80	TraesCS6A01G365700.1	chr6A:593777061..593777987	Serine-rich protein
81	TraesCS6A01G365800.1	chr6A:593785652..593786529	Serine-rich protein
82	TraesCS6A01G365900.1	chr6A:593792241..593792983	Serine-rich protein
83	TraesCS6A01G366000.1	chr6A:593807939..593809154	Serine-rich protein
84	TraesCS6A01G366100.1	chr6A:593928982..593929970	Serine-rich protein
85	TraesCS6A01G366200.1	chr6A:593991705..593992418	Serine-rich protein
86	TraesCS6A01G366300.1	chr6A:594073722..594074596	Werner Syndrome-like exonuclease
87	TraesCS6A01G366400.1	chr6A:594253281..594254269	Serine-rich protein
88	TraesCS6A01G366500.1	chr6A:594253682..594254125	maternal effect embryo arrest 22
89	TraesCS6A01G366600.1	chr6A:594279366..594279620	Unknown protein
90	TraesCS6A01G366700.1	chr6A:594319219..594320257	Serine-rich protein
91	TraesCS6A01G366800.1	chr6A:594365660..594366568	Serine-rich protein
92	TraesCS6A01G366900.1	chr6A:594367508..594368349	Cupin, RmlC-type
93	TraesCS6A01G367000.1	chr6A:594405188..594408225	Bifunctional nuclease
94	TraesCS6A01G367000.2	chr6A:594405188..594408225	Bifunctional nuclease
95	TraesCS6A01G367100.1	chr6A:594430046..594435343	CobW-domain-containing protein
96	TraesCS6A01G367200.1	chr6A:594440042..594443601	Proteasome maturation factor UMP1 family protein
97	TraesCS6A01G367300.1	chr6A:594492084..594496424	Heparanase
98	TraesCS6A01G367300.2	chr6A:594492084..594496451	Heparanase
99	TraesCS6A01G367400.1	chr6A:594497828..594499003	BTB/POZ domain containing protein
100	TraesCS6A01G367500.1	chr6A:594502555..594503772	Prostamide/prostaglandin F synthase
101	TraesCS6A01G367600.1	chr6A:594504073..594506121	F-box and associated interaction domains-containing protein
102	TraesCS6A01G367700.1	chr6A:594515148..594516412	BTB/POZ domain containing protein, expressed
103	TraesCS6A01G367800.1	chr6A:594519604..594521270	Leucine-rich repeat protein kinase family protein
104	TraesCS6A01G367900.1	chr6A:594523338..594530536	BTB/POZ domain containing protein
105	TraesCS6A01G368000.1	chr6A:594531841..594537909	Calcineurin B-like protein
106	TraesCS6A01G368100.1	chr6A:594531841..594537909	Glutamate receptor
107	TraesCS6A01G368200.1	chr6A:594608390..594610244	Peroxidase
108	TraesCS6A01G368300.1	chr6A:594641968..594644848	E3 ubiquitin-protein ligase SINA-like 2
109	TraesCS6A01G368400.1	chr6A:594652219..594654001	Peroxidase
110	TraesCS6A01G368500.1	chr6A:594661270..594662474	Sulfotransferase
111	TraesCS6A01G368600.1	chr6A:594728835..594733356	RNA binding
112	TraesCS6A01G368700.1	chr6A:594747830..594753642	UDP-N-acetylglucosamine--N-acetylmuramyl-(Pentapeptide) pyrophosphoryl-undecaprenol N-acetylglucosamine transferase
113	TraesCS6A01G368800.1	chr6A:594754235..594755829	Mitochondrial group I intron splicing factor CCM1
114	TraesCS6A01G368900.1	chr6A:594819237..594822022	30S ribosomal protein S15
115	TraesCS6A01G369000.1	chr6A:594823779..594834502	N-alpha-acetyltransferase 35, NatC auxiliary subunit
116	TraesCS6A01G369000.2	chr6A:594823779..594834646	N-alpha-acetyltransferase 35, NatC auxiliary subunit
117	TraesCS6A01G369000.3	chr6A:594823779..594834646	N-alpha-acetyltransferase 35, NatC auxiliary subunit
118	TraesCS7A01G529200.1	chr7A:709129307..709142747	Chaperone protein dnaJ
119	TraesCS7A01G529300.1	chr7A:709164507..709169937	Nucleobase ascorbate transporter
120	TraesCS7A01G529400.1	chr7A:709175588..709176337	Chaperone protein dnaJ
121	TraesCS7A01G529500.1	chr7A:709261362..709263804	Pathogenesis-related thaumatin family protein
122	TraesCS7A01G529600.1	chr7A:709263863..709266331	F-box domain containing protein
123	TraesCS7A01G529700.1	chr7A:709263863..709266331	F-box family protein
124	TraesCS7A01G529700.2	chr7A:709263863..709266331	F-box family protein
125	TraesCS7A01G529800.1	chr7A:709274149..709274700	Methylthioribose-1-phosphate isomerase
126	TraesCS7A01G529900.1	chr7A:709404520..709410244	Chaperone protein htpG family protein
127	TraesCS7A01G529900.2	chr7A:709404520..709410244	Chaperone protein htpG family protein
128	TraesCS7A01G530000.1	chr7A:709424535..709424926	Eukaryotic translation initiation factor 3 subunit B
129	TraesCS7A01G530100.1	chr7A:709549290..709552176	transmembrane protein, putative (DUF594)
130	TraesCS7A01G530200.1	chr7A:709586964..709589986	2-oxoglutarate (2OG) and Fe(II)-dependent oxygenase superfamily protein
131	TraesCS7A01G530300.1	chr7A:709638392..709643676	Transcription factor
132	TraesCS7A01G530400.1	chr7A:709674288..709675195	BZIP transcription factor
133	TraesCS7A01G530500.1	chr7A:709677708..709679112	F-box family protein, putative
134	TraesCS7A01G530600.1	chr7A:709697901..709699391	F-box family protein, putative
135	TraesCS7A01G530700.1	chr7A:709736367..709739530	Pentatricopeptide repeat-containing protein
136	TraesCS7A01G530800.1	chr7A:709784096..709785694	Cysteine/histidine-rich C1 domain-containing protein
137	TraesCS7A01G530900.1	chr7A:709790183..709794933	LINE-1 reverse transcriptase-like protein
138	TraesCS7A01G531000.1	chr7A:709808961..709813538	Peptide transporter
139	TraesCS7A01G531000.2	chr7A:709808961..709813538	Peptide transporter
140	TraesCS7A01G531100.1	chr7A:709824905..709825969	Glutathione S-transferase
141	TraesCS7A01G531200.1	chr7A:709853862..709863775	Disease resistance protein RPM1
142	TraesCS7A01G531300.1	chr7A:709870813..709872600	LEUNIG-like protein
143	TraesCS7A01G531400.1	chr7A:709888762..709893282	Disease resistance protein RPM1
144	TraesCS7A01G531500.1	chr7A:709965453..709977412	Cytosine-specific methyltransferase
145	TraesCS7A01G531600.1	chr7A:709985456..709985752	Polynucleotidyl transferase, Ribonuclease H fold
146	TraesCS7A01G531700.1	chr7A:709984066..709990726	F-box protein PP2
147	TraesCS7A01G531800.1	chr7A:709998043..709998978	Basic-leucine zipper (bZIP) transcription factor family protein
148	TraesCS7A01G531900.1	chr7A:710502090..710503493	BTB/POZ domain containing protein
149	TraesCS7A01G532000.1	chr7A:710832209..710836948	Protein phosphatase 2C-like protein
150	TraesCS7A01G532100.1	chr7A:710957563..710959194	3-ketoacyl-CoA synthase
151	TraesCS7A01G532200.1	chr7A:710957563..710959194	3-ketoacyl-CoA synthase
152	TraesCS7A01G532300.1	chr7A:711170844..711172723	3-ketoacyl-CoA synthase
153	TraesCS7A01G532400.1	chr7A:711293103..711294406	Cysteine protease, putative
154	TraesCS7A01G532500.1	chr7A:711302173..711305854	Retrotransposon protein, putative, unclassified
155	TraesCS7A01G532600.1	chr7A:711324482..711325640	Alanine--tRNA ligase
156	TraesCS7A01G532700.1	chr7A:711369109..711372267	Protein kinase
157	TraesCS7A01G532800.1	chr7A:711457825..711458818	Histone H2A
158	TraesCS7A01G532900.1	chr7A:711597497..711600206	Kinase family protein
159	TraesCS7A01G533000.1	chr7A:711607430..711611179	Senescence/dehydration-associated-like protein
160	TraesCS7A01G533100.1	chr7A:711652664..711657705	Argonaute
161	TraesCS7A01G533200.1	chr7A:711814804..711828603	Polyadenylate-binding protein
162	TraesCS7A01G533300.1	chr7A:711899553..711900346	Wall-associated receptor kinase-like 6
163	TraesCS7A01G533400.1	chr7A:711943967..711947703	Processing peptidase
164	TraesCS7A01G533500.1	chr7A:712050588..712052254	Protein trichome birefringence
165	TraesCS7A01G533600.1	chr7A:712055569..712061408	Dual specificity phosphatase family protein
166	TraesCS7A01G533600.2	chr7A:712055569..712061408	Dual specificity phosphatase family protein
